# Supplementary material for: Waste Surgical Masks as Precursors of Activated Carbon: A Circular Economy Approach to Mitigate the Impact of Microplastics and Emerging Dye Contaminants
Source: Materials (Basel). 2025 Sep 2;18(17):4115. doi: 10.3390/ma18174115 (PMC12429826; doi:10.3390/ma18174115)
Supplement: Supplementary file 1 [file materials-18-04115-s001.zip]

Archive with 1 entries (1 files):
- materials-3823376-supplementary.pdf
